# Supplementary material for: Natural antibodies drive type 2 immunity in response to damage-associated molecular patterns
Source: JCI Insight. 2024 Mar 12;9(8):e177230. doi: 10.1172/jci.insight.177230 (PMC11141869; doi:10.1172/jci.insight.177230)
Supplement: Supporting data values [file jciinsight-9-177230-s149.xlsx]

## Sheet: Figure 1B
		Treatment			Alum-Ova				House Dust Mite (HDM)				A. fumigatus
					% BAL Eosinophils				% BAL Eosinophils				% BAL Eosinophils
				#	Wild Type	IgHEL		#	Wild Type	IgHEL		#	Wild Type	IgHEL
				1	34.6	2.92		1	77	68		1	56.7	39.5
				2	32.6	0.7		2	76.7	62		2	15.4	26.3
				3	33.9	0.92		3	81	71		3	31.1	23.7
				4	50	1.32		4	77	18		4	25.4	43.6
				5	32.4	1.62		5	72	69		5	19.9	17.1
				6	27.5	0.094		6	53	85		6	71.4	77.1
				7	40.7	0.00765		7	64	25		7	38.1	53.5
				8	40.5	0.043		8	67	36		8	47.2	65
				9		0.051		9	65	67		9	63.6	68.6
				10		0.058		10		60		10

## Sheet: Figure 1C
					% BAL Eosinophils
				#	Wild Type	CD19DTA	muMT
				1	44	27	1.1
				2	29	3.7	7.6
				3	24	4.1	6.6
				4	61	11	4.5
				5	28	14	14
				6	30	9.3	16
				7	68	11	14
				8	28	8.82	11
				9	25	18.1	9.9
				10	58		9.7
				11			4
				12			9.5
				13			10
				14			9.6

## Sheet: Figure 2B
		Treatment			Soluble MSU (sMSU)				MSU Crystals (xMSU)
					% BAL Eosinophils				% BAL Eosinophils
				#	Wild Type	IgHEL		#	Wild Type	IgHEL
				1	41.9	0.93		1	39.2	6.49
				2	58.5	0.031		2	20.1	10.8
				3	48.3	1.81		3	41.2	6.64
				4	68	0.38		4	52.5	14.4
				5	77			5	25.3	7.13

## Sheet: Figure 3B
					OT-II % Divided
				#	Wild Type	IgHEL
				1	54.6	36.1
				2	64.3	37.9
				3	58.1	37
				4	67.8	33.3

## Sheet: Figure 3C
					% BAL Eosinophils
				#	Wild Type	α-CD20 at Sensitization	α-CD20 at Challenge
				1	72.6	56	63.4
				2	79.4	58.5	13.1
				3	74.8	36.6	31.4
				4	75.9	3.17	53.9
				5	56.3	62	59.9
				6	13.6	25.4	42.3
				7	77.2	1.65	62.7
				8	31.9	8.05	73.5
				9	80.7	17.2	69.2
				10	18.8	61.5	75.1

## Sheet: Figure 4A
					% BAL Eosinophils
				#	Wild Type	CD19DTA	CD19DTA +PCB	CD19DTA + Sp B	CD19DTA + Sp&PC B
				1	50.5	0.7	53.3	60.9	49.9
				2	52.2	0.4	59.9	29.5	55.7
				3	61.9	3.1	59.2	28.8	72.1
				4	48.3	6.3	70.1	15.2	69.9
				5	63.3	1.7	15.5	49.9	51.7
				6	71.4	16.4	31.6	49
				7	68.2	35.5	49.5	48.1
				8	66.2	37.9	66.5	69.9
				9	65	22.1	75.4
				10	65.2	9.84	65.2
				11	45.9	15.4	66.4
				12	33.4	13.4	66.3
				13	66.9	32.4
				14	57.4	9.7
				15	57.1	10.6

## Sheet: Figure 4B
			Group	Wild Type									CD19DTA + PC B										CD19DTA + Sp B							CD19DTA+ PC&Sp B
			#	1	2	3	4	5	6	7	8	9	1	2	3	4	5	6	7	8	9	10	1	2	3	4	5	6	7	1	2	3	4	5
			% B1 B Cells	11.4	13.2	17	19.8	15.17	23.8	24.57	18.9	18.77	66.5	66.9	59.5	64	66.2	89.23	81.81	78.5	80.5	62.64	47.41	61.85	61.43	58.45	69.34	60.44	63.23	61.1	54.9	55.4	56.1	58.4
			% B2 B Cells	67	61.2	56.2	48.9	72.79	68.31	67.49	73.55	70.57	4.47	4.1	10.6	11.5	4.86	9.11	12.37	18.04	14.52	28.21	49.51	33.89	31.34	36.12	27.64	35.79	31.46	11.6	17	17.7	13.3	16

## Sheet: Figure 4C
				% BAL Eosinophils
			#	Wild Type	Rag-/-	Rag-/- + T	Rag-/- + B	Rag-/- + TB	Rag-/- + T(WT) B(MHC-II-/-)
			1	67.1	0.57	8	2.6	35	3
			2	9	5	7	3.5	46	0.35
			3	65.9	6.4	2.2	7	3.2	3
			4	43.7	1.7	2.3	12	69	1.8
			5	32.2	3.1	37	13	48	0.6
			6	75.6	2.4	4.4	0.64	39
			7	68.5	16	20	8.3	56
			8	76.6	2.8	4.2	5.2	4
			9	58	1.5	15	8.8	46
			10	62	1.7	26	30	14
			11			20	27

## Sheet: Figure 5B
					% BAL Eosinophils
				#	Wild Type	muMT	muMT:WT	muMT:MHCII-/-
				1	60	11	57	6.8
				2	37	5	31	16
				3	44	4.5	43	5.3
				4	29	17	47	9.1
				5	16	11	17	3.2
				6	57	4.1	31	9.2
				7	64	18	25	3.4
				8	48	5.6	25	14
				9	71	28	13	9
				10		13	43	0.57

## Sheet: Figure 6A
					% BAL Eosinophils
				#	Wild Type	IgHEL	AID-/-	AID-/-sIgM-/-
				1	81	8.84	44.5	1.08
				2	80.6	9.09	24.8	2.14
				3	69.8	10.7	26.5	2.55
				4	66	4.89	19.8	7.5
				5	78.4	9.29	13.3	12.4
				6	45.1	0.51	41.8	1.34
				7	18.7	1.23	24.2
				8	61.3	0.27	14.8
				9	70.4	5.72	23.1
				10	51.9	0.9
				10	33.6

[truncated: 2 more sheets: Figure 6B, Figure 6C]
